# Supplementary material for: From disconnection to compassion: a phenomenological exploration of embodied empathy in a face-to-face interaction
Source: Front Psychol. 2025 May 9;16:1522701. doi: 10.3389/fpsyg.2025.1522701 (PMC12098353; doi:10.3389/fpsyg.2025.1522701)
Supplement: Supplementary file 3 [file Data_Sheet_3.zip]

Archive with 2 entries (2 files):
- Supplementary Material S3.html
- Supplementary Material S4.html
